# Supplementary material for: Loss of Wnt16 Leads to Skeletal Deformities and Downregulation of Bone Developmental Pathway in Zebrafish
Source: Int J Mol Sci. 2021 Jun 22;22(13):6673. doi: 10.3390/ijms22136673 (PMC8268848; doi:10.3390/ijms22136673)
Supplement: Supplementary file 1 [file ijms-22-06673-s001.zip › Supplementary Materials/Supplementary table 1 Summary of sequencing data quality of 18 samples..xlsx]

## Sheet: Sheet1
Supplementary table 1 Summary of sequencing data quality of 18 samples.
sample	raw_reads	clean_reads	clean_bases	Q30	total_map	unique_map
WT-Yolk-1	117063048	114123532	8.56G	93.26	52432850(91.89%)	46746268(81.92%)
WT-Yolk-2	117070500	114098604	8.56G	93.45	52202186(91.5%)	46558594(81.61%)
WT-Yolk-3	88443736	86427068	6.48G	92.38	39628606(91.7%)	35235598(81.54%)
WT-1-1	94938956	93148480	6.99G	93.6	43096872(92.53%)	38270929(82.17%)
WT-1-2	84521000	82814696	6.21G	93.04	38247821(92.37%)	33891714(81.85%)
WT-1-3	83090788	81147892	6.09G	93.37	37629348(92.74%)	33264151(81.98%)
WT-4-1	82189804	80639064	6.05G	93.18	37145235(92.13%)	33057110(81.99%)
WT-4-2	89285408	87370056	6.55G	93.28	40327124(92.31%)	35826153(82.01%)
WT-4-3	87986296	85898180	6.44G	92.38	39651247(92.32%)	35087018(81.69%)
wnt-Yolk-1	102398452	99818612	7.49G	93.22	46088163(92.34%)	41472445(83.1%)
wnt-Yolk-1	94410536	92002012	6.90G	93.24	42851359(93.15%)	38208248(83.06%)
wnt-Yolk-1	92879472	90586816	6.79G	93.35	42218504(93.21%)	37747129(83.34%)
wnt-1-1	100076336	97716872	7.33G	92.57	45593317(93.32%)	40552105(83.0%)
wnt-1-2	98407816	96397836	7.23G	93.61	45188148(93.75%)	40133885(83.27%)
wnt-1-3	100982788	98030644	7.35G	93.69	45659998(93.15%)	40729228(83.09%)
wnt-4-1	100363144	97110960	7.28G	93.63	45373312(93.45%)	40194221(82.78%)
wnt-4-2	95106648	92906660	6.97G	93.31	43065080(92.71%)	38406114(82.68%)
wnt-4-3	105874044	103788480	7.78G	93.27	48401039(93.27%)	43060564(82.98%)
Table S1. sample: sample name.
raw_reads: the number of reads in the original data.
clean_reads: the number of reads after filtering the original data.
clean_bases: the number of bases after filtering the original data (clean base = clean reads * 150bp).
Q30: the percentage of bases with a Phred value greater than 30 to the total bases.
total_map: the number and percentage of reads aligned to the genome.
unique_map: The number and percentage of reads aligned to the unique position of reference genome.
